# Supplementary material for: Association of Variants in Innate Immune Genes TLR4 and TLR5 with Reproductive and Milk Production Traits in Czech Simmental Cattle
Source: Genes (Basel). 2023 Dec 23;15(1):24. doi: 10.3390/genes15010024 (PMC10815032; doi:10.3390/genes15010024)
Supplement: Supplementary file 1 [file genes-15-00024-s001.zip]

Archive with 3 entries (2 files):
- genes-2735449-supplementary/
- genes-2735449-supplementary/Novak et al. - Supplementary table S1.pdf
- genes-2735449-supplementary/Novak et al. - Supplementary table S2.pdf
